# Supplementary material for: The fault in his seeds: Lost notes to the case of bias in Samuel George Morton’s cranial race science
Source: PLoS Biol. 2018 Oct 4;16(10):e2007008. doi: 10.1371/journal.pbio.2007008 (PMC6171794; doi:10.1371/journal.pbio.2007008)
Supplement: S1 Data — IC, internal capacity. (XLSX) [file pbio.2007008.s007.xlsx]

## Sheet: 1. Morton Handwritten IC
Morton (1840) Catalogue of Skulls of Man and the Inferior Animals, Handwritten I.C.
List organized by "Race Group" then "Specimen #". Only specimens with handwritten I.C. in Morton's copy of Morton (1840) reported here. Key given below the table.
Specimen #	Race Group	Affiliation	Front Cover?	IC 1840 detail	IC 1840	IC 1849	IC 1849 - IC 1840	Percentage Change
847	Ancient Caucasian	Egyptian			67.5	68	0.5	0.00740741
848	Ancient Caucasian	Egyptian			82	82	0	0
860	Ancient Caucasian	Egyptian			80	80	0	0
862	Ancient Caucasian	Egyptian			81	79	-2	-0.0246914
8	Caucasian	Hindu of Bengal		71 crossed out	71	73	2	0.028169
14	Caucasian	Anglo-American		81.5 crossed out	81.5	85	3.5	0.0429448
18	Caucasian	Celtic Irish			75	78	3	0.04
20	Caucasian	Hindu of Bengal			75.25	78	2.75	0.0365449
23	Caucasian	Guanche		82.5 crossed out	81	85	4	0.0493827
24	Caucasian	Anglo-American			78.25	82	3.75	0.0479233
25	Caucasian	Hindu of Bengal			70	74	4	0.0571429
31	Caucasian	Hindu of Bengal			61.25	67	5.75	0.0938776
37	Caucasian	German	Yes	89 crossed out, 90 in cover, 86.5 in entry	86.5	90	3.5	0.0404624
42	Caucasian	Celtic Irish	Yes	97 in cover, 93 in entry	93	97	4	0.0430108
45	Caucasian	Anglo-American	Yes	93 crossed out, cover only	94	91	-3	-0.0319149
51	Caucasian	Hindu			65.5	70	4.5	0.0687023
52	Caucasian	Ancient Irish			81	82	1	0.0123457
58	Caucasian	German	Yes	cover only	87	87	0	0
59	Caucasian	Anglo-Saxon			93.5	99	5.5	0.0588235
62	Caucasian	Englishman	Yes	95.5 crossed out, cover only	95	92	-3	-0.0315789
83	Caucasian	Hindu of Bengal			64.5	67	2.5	0.0387597
410	Caucasian	Hindu			80	84	4	0.05
411	Caucasian	Hindu			83.5	86	2.5	0.0299401
413	Caucasian	Hindu			75	79	4	0.0533333
432	Caucasian	Hindu of Bengal			84	86	2	0.0238095
434	Caucasian	Dutchman			107.5	114	6.5	0.0604651
443	Caucasian	Bengalee			81	84	3	0.037037
444	Caucasian	Bengalee			80.5	81	0.5	0.00621118
499	Caucasian	Fellah	Yes	cover only	96	94	-2	-0.0208333
539	Caucasian	Englishman			89	92	3	0.0337079
731	Caucasian	Parsee	Yes	cover only	74.5	75	0.5	0.00671141
743	Caucasian	Parsee	Yes	cover only	89	89	0	0
766	Caucasian	Fellah	Yes	cover only	77.5	77	-0.5	-0.00645161
767	Caucasian	Fellah	Yes	cover only	illegible	85	n/a	n/a
768	Caucasian	Fellah	Yes	cover only	97	96	-1	-0.0103093
770	Caucasian	Fellah	Yes	cover only	83	83	0	0
774	Caucasian	Fellah	Yes	cover only	86	88	2	0.0232558
775	Caucasian	Fellah	Yes	cover only	75	75	0	0
779	Caucasian	Fellah	Yes	cover only	86	86	0	0
780	Caucasian	Baramka	Yes	cover only	86.5	86	-0.5	-0.00578035
784	Caucasian	Bedouin	Yes	cover only	99	98	-1	-0.010101
791	Caucasian	Armenian	Yes	cover only	83	83	0	0
793	Caucasian	Armenian	Yes	cover only	80	80	0	0
794	Caucasian	Armenian	Yes	cover only	79	80	1	0.0126582
850	Caucasian	Pelasgic			85	86	1	0.0117647
859	Caucasian	Pelasgic			82	82	0	0
Combe Coll.	Caucasian	Lowland Scot		back cover	93.5	n/a	n/a	n/a
Combe Coll.	Caucasian	Swiss		back cover	96.5	n/a	n/a	n/a
41	Malay	Malay (Tagelos)			64	68	4	0.0625
46	Malay	Javanese			87.5	93	5.5	0.0628571
47	Malay	Malay (Bally)			78.5	82	3.5	0.044586
424	Malay	Malay (Madura)			77	80	3	0.038961
425	Malay	Malay (Borneo)			89	91	2	0.0224719
428	Malay	Javanese			85.5	88	2.5	0.0292398
429	Malay	Malay (Makassar)			91.5	97	5.5	0.0601093
430	Malay	Malay (Amboyna)			88	92	4	0.0454545
433	Malay	Malay (Sambawa)			78.5	80	1.5	0.0191083
459	Malay	Malay (Amboyna)			81.5	84	2.5	0.0306748
460	Malay	Malay (Malacca)			74	77	3	0.0405405
565	Malay	Kanaka of Oahu			77.5	83	5.5	0.0709677
566	Malay	Sandwich Islander of Oahu			104	not recorded	n/a	n/a
572	Malay	Kanaka of Sandwich Islands			71	84	13	0.183099
A.N.S.	Malay	Sandwich Islander		back cover	69	n/a	n/a	n/a
852	Mixed Race	Negroid Egyptian			76.5	77	0.5	0.00653595
982	Mixed Race	Mixed Negro and Indian?			77.25	78	0.75	0.00970874
426	Mongolian	Chinese			81	83	2	0.0246914
427	Mongolian	Chinese			81	83	2	0.0246914
421	Negro	Native African (Benguella)			85.5	88	2.5	0.0292398
422	Negro	Native African (Mina)			77.5	80	2.5	0.0322581
423	Negro	Native African (Mozambique)			81	85	4	0.0493827
983	Negro	Negro (US)			83	84	1	0.0120482
984	Negro	Negro (US)			86.5	86	-0.5	-0.00578035
Key
Specimen # = Identifying number in collection as listed in Morton (1849)
Race Group = Race group as listed in Morton (1849): viii.
Affiliation = Population affiliation of specimen as listed in Morton (1849).
Front Cover = I.C. written in front cover of Morton's copy of Morton (1840); for those I.C. were which only written in the front cover (see IC 1840 detail), these likely represent Morton's shot data,
since they match later published shot measures for the same crania
IC 1840 detail = Morton's handwritten notes or alterations in Morton's copy of Morton (1840)
IC 1840 = Morton's handwritten cranial capacity, in cubic inches, as recorded in his personal copy of Morton (1840)
IC 1849 = Cranial capacity, in cubic inches, as reported in Morton (1849).
IC 1849 - IC 1840 = Difference between 1849 and 1840 I.C. measures
Percentage Change = Percent change of 1849 I.C. compared to 1840 I.C.
References
Morton SG (1840) Catalogue of Skulls of Man and the Inferior Animals, First Edition. Philadelphia: Turner and Fisher.
Morton SG (1849) Catalogue of Skulls of Man and the Inferior Animals, Third Edition. Philadelphia: Merrihew and Thomson Printers.

## Sheet: 2. Morton New Seed-Shot
Morton's Direct Seed-Shot Comparisons
List organized by "Race Group" then "Specimen #". Only specimens with handwritten I.C. in Morton's copy of Morton (1840) and which meet criteria for inclusion in Morton's
Crania Americana (Morton 1839: 260-261) means reported here. Key given below the table.
Specimen #	Race Group	Affiliation	Front Cover?	IC 1840 detail	IC 1840	IC 1849	IC 1849 - IC 1840	Percentage Change
8	Caucasian	Hindu of Bengal		71 crossed out	71	73	2	0.028169
14	Caucasian	Anglo-American		81.5 crossed out	81.5	85	3.5	0.0429448
18	Caucasian	Celtic Irish			75	78	3	0.04
20	Caucasian	Hindu of Bengal			75.25	78	2.75	0.0365449
23	Caucasian	Guanche		82.5 crossed out	81	85	4	0.0493827
24	Caucasian	Anglo-American			78.25	82	3.75	0.0479233
25	Caucasian	Hindu of Bengal			70	74	4	0.0571429
31	Caucasian	Hindu of Bengal			61.25	67	5.75	0.0938776
37	Caucasian	German	Yes	89 crossed out, 90 in cover, 86.5 in entry	86.5	90	3.5	0.0404624
42	Caucasian	Celtic Irish	Yes	97 in cover, 93 in entry	93	97	4	0.0430108
51	Caucasian	Hindu			65.5	70	4.5	0.0687023
52	Caucasian	Ancient Irish			81	82	1	0.0123457
59	Caucasian	Anglo-Saxon			93.5	99	5.5	0.0588235
83	Caucasian	Hindu of Bengal			64.5	67	2.5	0.0387597
410	Caucasian	Hindu			80	84	4	0.05
411	Caucasian	Hindu			83.5	86	2.5	0.0299401
413	Caucasian	Hindu			75	79	4	0.0533333
432	Caucasian	Hindu of Bengal			84	86	2	0.0238095
434	Caucasian	Dutchman			107.5	114	6.5	0.0604651
443	Caucasian	Bengalee			81	84	3	0.037037
444	Caucasian	Bengalee			80.5	81	0.5	0.00621118
539	Caucasian	Englishman			89	92	3	0.0337079
						MEAN:	3.42045	0.0432997
Specimen #	Race Group	Affiliation	Front Cover?	IC 1840 detail	IC 1840	IC 1849	IC 1849 - IC 1840	Percentage Change
41	Malay	Malay (Tagelos)			64	68	4	0.0625
46	Malay	Javanese			87.5	93	5.5	0.0628571
47	Malay	Malay (Bally)			78.5	82	3.5	0.044586
424	Malay	Malay (Madura)			77	80	3	0.038961
425	Malay	Malay (Borneo)			89	91	2	0.0224719
428	Malay	Javanese			85.5	88	2.5	0.0292398
429	Malay	Malay (Makassar)			91.5	97	5.5	0.0601093
430	Malay	Malay (Amboyna)			88	92	4	0.0454545
433	Malay	Malay (Sambawa)			78.5	80	1.5	0.0191083
459	Malay	Malay (Amboyna)			81.5	84	2.5	0.0306748
460	Malay	Malay (Malacca)			74	77	3	0.0405405
565	Malay	Kanaka of Oahu			77.5	83	5.5	0.0709677
572	Malay	Kanaka of Sandwich Islands			71	84	13	0.183099
						MEAN:	4.26923	0.0546592
Specimen #	Race Group	Affiliation	Front Cover?	IC 1840 detail	IC 1840	IC 1849	IC 1849 - IC 1840	Percentage Change
426	Mongolian	Chinese			81	83	2	0.0246914
427	Mongolian	Chinese			81	83	2	0.0246914
						MEAN:	2	0.0246914
Specimen #	Race Group	Affiliation	Front Cover?	IC 1840 detail	IC 1840	IC 1849	IC 1849 - IC 1840	Percentage Change
421	Negro	Native African (Benguella)			85.5	88	2.5	0.0292398
422	Negro	Native African (Mina)			77.5	80	2.5	0.0322581
423	Negro	Native African (Mozambique)			81	85	4	0.0493827
983	Negro	Negro (US)			83	84	1	0.0120482
984	Negro	Negro (US)			86.5	86	-0.5	-0.00578035
						MEAN:	1.9	0.0234297
Key
Specimen # = Identifying number in collection as listed in Morton (1849)
Race Group = Race group as listed in Morton (1849): viii.
Affiliation = Population affiliation of specimen as listed in Morton (1849).
Front Cover = I.C. written in front cover of Morton's copy of Morton (1840)
IC 1840 detail = Morton's handwritten notes or alterations in Morton's copy of Morton (1840)
IC 1840 = Morton's handwritten cranial capacity, in cubic inches, as recorded in his personal copy of Morton (1840)
IC 1849 = Cranial capacity, in cubic inches, as reported in Morton (1849).
IC 1849 - IC 1840 = Difference between 1849 and 1840 I.C. measures
Percentage Change = Percent change of 1849 I.C. compared to 1840 I.C.
References
Morton SG (1839) Crania Americana; or, A Comparative View of the Skulls of Various Aboriginal Nations of North and South America: to Which is Prefixed an Essay on the Varieties of the Human Species. Philadelphia: J. Dobson.
Morton SG (1840) Catalogue of Skulls of Man and the Inferior Animals, First Edition. Philadelphia: Turner and Fisher.
Morton SG (1849) Catalogue of Skulls of Man and the Inferior Animals, Third Edition. Philadelphia: Merrihew and Thomson Printers.

## Sheet: 3. ANOVA
Anova Analyses
Anova (single factor) analyses using Microsoft Excel for Mac (Version 15.29.1) Data Analysis Tool on IC 1849 - IC 1840
from "2. Morton New Seed-Shot" column H) for four non-American race groups, plus American data from Lewis et al. (2011) Dataset S3, “3. Native Am Seed Shot”
p-values bolded below, showing no significance (at p < 0.05) when Malay outlier (#572) is removed
Anova: Single Factor
SUMMARY
Groups	Count	Sum	Average	Variance
Caucasian	22	75.25	3.42045	2.06182
Malay	13	55.5	4.26923	8.65064
Mongolian	2	4	2	0
Ethiopian	5	9.5	1.9	2.925
American	111	247	2.22523	7.78518
ANOVA
Source of Variation	SS	df	MS	F	P-value	F crit
Between Groups	69.5117	4	17.3779	2.53349	0.042716	2.43279
Within Groups	1015.18	148	6.85929
Total	1084.69	152
Anova: Single Factor (with Malay outlier #572 removed)
SUMMARY
Groups	Count	Sum	Average	Variance
Caucasian	22	75.25	3.42045	2.06182
Malay	12	42.5	3.54167	1.92992
Mongolian	2	4	2	0
Ethiopian	5	9.5	1.9	2.925
American	111	247	2.22523	7.78518
ANOVA
Source of Variation	SS	df	MS	F	P-value	F crit
Between Groups	42.3205	4	10.5801	1.66769	0.160563	2.43321
Within Groups	932.597	147	6.3442
Total	974.917	151

## Sheet: 4. Tiedemann 1836
Tiedemann's 1836 Cranial Data
From Tiedemann (1836): 505-510. See Table 2 in the text. Key given below the data table here.
Race	Sex	Number	oz.	dr.	gr.	Weight
Aethiopian	Male	1	54	2	33	54.3188
Aethiopian	Male	2	43	7	0	43.875
Aethiopian	Male	3	42	6	30	42.8125
Aethiopian	Male	4	42	2	37	42.3271
Aethiopian	Male	5	42	0	23	42.0479
Aethiopian	Male	6	41	6	37	41.8271
Aethiopian	Male	7	40	5	30	40.6875
Aethiopian	Male	8	40	5	6	40.6375
Aethiopian	Male	9	40	0	20	40.0417
Aethiopian	Male	10	39	6	33	39.8188
Aethiopian	Male	11	39	6	21	39.7938
Aethiopian	Male	12	39	2	0	39.25
Aethiopian	Male	13	38	7	5	38.8854
Aethiopian	Male	14	38	4	0	38.5
Aethiopian	Male	15	37	5	59	37.7479
Aethiopian	Male	16	37	5	0	37.625
Aethiopian	Male	17	37	3	35	37.4479
Aethiopian	Male	18	37	2	30	37.3125
Aethiopian	Male	19	37	2	11	37.2729
Aethiopian	Male	20	37	1	22	37.1708
Aethiopian	Male	21	37	0	1	37.0021
Aethiopian	Male	22	36	5	32	36.6917
Aethiopian	Male	23	36	3	56	36.4917
Aethiopian	Male	24	36	4	20	36.5417
Aethiopian	Male	25	36	1	32	36.1917
Aethiopian	Male	26	35	7	0	35.875
Aethiopian	Male	27	35	6	40	35.8333
Aethiopian	Male	28	35	4	0	35.5
Aethiopian	Male	29	35	3	0	35.375
Aethiopian	Male	30	35	3	0	35.375
Aethiopian	Male	31	35	0	0	35
Aethiopian	Male	32	34	6	0	34.75
Aethiopian	Male	33	34	4	0	34.5
Aethiopian	Male	34	33	3	0	33.375
Aethiopian	Male	35	32	6	48	32.85
Aethiopian	Male	36	32	0	0	32
Aethiopian	Male	37	32	0	0	32
Aethiopian	Male	38	31	5	16	31.6583
Aethiopian	Female	39	31	4	0	31.5
Aethiopian	Female	40	31	0	0	31
Aethiopian	Female	41	24	7	39	24.9563
					MEAN:	37.1675
Race	Sex	Number	oz.	dr.	gr.	Weight
Caucasian - Europe	Male	1	57	3	56	57.4917
Caucasian - Europe	Male	2	49	2	4	49.2583
Caucasian - Europe	Male	3	49	0	0	49
Caucasian - Europe	Male	4	48	4	30	48.5625
Caucasian - Europe	Male	5	47	7	52	47.9833
Caucasian - Europe	Male	6	47	0	0	47
Caucasian - Europe	Male	7	46	7	45	46.9688
Caucasian - Europe	Male	8	46	0	0	46
Caucasian - Europe	Male	9	45	6	45	45.8438
Caucasian - Europe	Male	10	45	5	11	45.6479
Caucasian - Europe	Male	11	45	0	0	45
Caucasian - Europe	Male	12	45	0	0	45
Caucasian - Europe	Male	13	44	7	34	44.9458
Caucasian - Europe	Male	14	44	5	0	44.625
Caucasian - Europe	Male	15	44	4	15	44.5312
Caucasian - Europe	Male	16	44	2	42	44.3375
Caucasian - Europe	Male	17	44	0	33	44.0688
Caucasian - Europe	Male	18	44	0	4	44.0083
Caucasian - Europe	Male	19	43	7	0	43.875
Caucasian - Europe	Male	20	43	6	58	43.8708
Caucasian - Europe	Male	21	43	3	11	43.3979
Caucasian - Europe	Male	22	43	1	46	43.2208
Caucasian - Europe	Male	23	43	2	0	43.25
Caucasian - Europe	Male	24	42	7	4	42.8833
Caucasian - Europe	Male	25	42	6	45	42.8438
Caucasian - Europe	Male	26	42	5	0	42.625
Caucasian - Europe	Male	27	42	3	40	42.4583
Caucasian - Europe	Male	28	42	1	15	42.1562
Caucasian - Europe	Male	29	42	6	0	42.75
Caucasian - Europe	Male	30	42	5	0	42.625
Caucasian - Europe	Male	31	42	0	0	42
Caucasian - Europe	Male	32	41	7	0	41.875
Caucasian - Europe	Male	33	41	7	0	41.875
Caucasian - Europe	Male	34	41	6	6	41.7625
Caucasian - Europe	Male	35	41	6	0	41.75
Caucasian - Europe	Male	36	41	3	52	41.4833
Caucasian - Europe	Male	37	41	2	4	41.2583
Caucasian - Europe	Male	38	41	1	20	41.1667
Caucasian - Europe	Male	39	41	0	0	41
Caucasian - Europe	Male	40	40	7	0	40.875
Caucasian - Europe	Male	41	40	7	0	40.875
Caucasian - Europe	Male	42	40	6	0	40.75
Caucasian - Europe	Male	43	40	4	0	40.5
Caucasian - Europe	Male	44	40	4	0	40.5
Caucasian - Europe	Male	45	40	3	40	40.4583
Caucasian - Europe	Male	46	40	1	31	40.1896
Caucasian - Europe	Male	47	40	0	36	40.075
Caucasian - Europe	Male	48	39	7	0	39.875
Caucasian - Europe	Male	49	39	7	0	39.875
Caucasian - Europe	Male	50	39	5	51	39.7313
Caucasian - Europe	Male	51	39	4	0	39.5
Caucasian - Europe	Male	52	39	3	33	39.4438
Caucasian - Europe	Male	53	39	2	0	39.25
Caucasian - Europe	Male	54	39	3	5	39.3854
Caucasian - Europe	Male	55	39	1	55	39.2396
Caucasian - Europe	Male	56	39	1	0	39.125
Caucasian - Europe	Male	57	39	0	50	39.1042
Caucasian - Europe	Male	58	38	6	0	38.75
Caucasian - Europe	Male	59	38	6	0	38.75
Caucasian - Europe	Male	60	38	5	3	38.6313
Caucasian - Europe	Male	61	38	4	0	38.5
Caucasian - Europe	Male	62	38	4	0	38.5
Caucasian - Europe	Male	63	38	3	0	38.375
Caucasian - Europe	Male	64	38	0	0	38
Caucasian - Europe	Male	65	37	3	0	37.375
Caucasian - Europe	Male	66	37	2	2	37.2542
Caucasian - Europe	Male	67	37	0	0	37
Caucasian - Europe	Male	68	36	7	50	36.9792
Caucasian - Europe	Male	69	36	6	0	36.75
Caucasian - Europe	Male	70	36	2	28	36.3083
Caucasian - Europe	Male	71	36	0	0	36
Caucasian - Europe	Male	72	35	2	0	35.25
Caucasian - Europe	Male	73	35	0	0	35
Caucasian - Europe	Male	74	34	6	0	34.75
Caucasian - Europe	Male	75	34	2	0	34.25
Caucasian - Europe	Male	76	32	6	0	32.75
Caucasian - Europe	Male	77	32	6	0	32.75
Caucasian - Asia	Male	1	41	5	6	41.6375
Caucasian - Asia	Male	2	40	5	8	40.6417
Caucasian - Asia	Male	3	40	2	0	40.25
Caucasian - Asia	Male	4	40	2	0	40.25
Caucasian - Asia	Male	5	38	7	20	38.9167
Caucasian - Asia	Male	6	38	5	54	38.7375
Caucasian - Asia	Male	7	38	3	0	38.375
Caucasian - Asia	Male	8	38	2	0	38.25
Caucasian - Asia	Male	9	38	0	0	38
Caucasian - Asia	Male	10	37	0	0	37
Caucasian - Asia	Male	11	36	7	30	36.9375
Caucasian - Asia	Male	12	36	3	0	36.375
Caucasian - Asia	Male	13	36	2	32	36.3167
Caucasian - Asia	Male	14	36	0	54	36.1125
Caucasian - Asia	Male	15	36	0	0	36
Caucasian - Asia	Male	16	35	0	16	35.0333
Caucasian - Asia	Male	17	34	6	0	34.75
Caucasian - Asia	Male	18	33	1	49	33.2271
Caucasian - Asia	Male	19	32	2	24	32.3
Caucasian - Asia	Male	20	33	0	0	33
Caucasian - Asia	Male	21	32	6	0	32.75
Caucasian - Asia	Male	22	32	1	4	32.1333
Caucasian - Asia	Male	23	31	0	0	31
Caucasian - Asia	Male	24	27	6	30	27.8125
Caucasian - Africa	Male	1	44	6	11	44.7729
Caucasian - Africa	Male	2	44	5	38	44.7042
Caucasian - Africa	Male	3	37	2	58	37.3708
Caucasian - Africa	Male	4	35	5	0	35.625
Caucasian - Africa	Female	1	39	5	30	39.6875
Caucasian - Africa	Female	2	38	6	12	38.775
Caucasian - Africa	Female	3	38	0	0	38
Caucasian - Africa	Female	4	37	7	35	37.9479
Caucasian - Africa	Female	5	37	3	30	37.4375
Caucasian - Africa	Female	6	35	0	0	35
Caucasian - Africa	Female	7	34	0	0	34
Caucasian - Africa	Female	8	33	4	30	33.5625
Caucasian - Africa	Female	9	33	4	11	33.5229
Caucasian - Africa	Female	10	33	1	21	33.1688
Caucasian - Africa	Female	11	31	4	0	31.5
Caucasian - Africa	Female	12	30	4	0	30.5
					MEAN:	39.5936
Race	Sex	Number	oz.	dr.	gr.	Weight
Mongolian	Male	1	49	1	22	49.1708
Mongolian	Male	2	48	2	25	48.3021
Mongolian	Male	3	44	6	0	44.75
Mongolian	Male	4	42	2	40	42.3333
Mongolian	Male	5	42	0	0	42
Mongolian	Male	6	42	0	0	42
Mongolian	Male	7	41	2	44	41.3417
Mongolian	Male	8	40	7	0	40.875
Mongolian	Male	9	40	2	2	40.2542
Mongolian	Male	10	39	4	0	39.5
Mongolian	Male	11	38	3	3	38.3813
Mongolian	Male	12	37	1	57	37.2437
Mongolian	Male	13	37	0	0	37
Mongolian	Male	14	35	7	16	35.9083
Mongolian	Male	15	33	6	43	33.8396
Mongolian	Male	16	33	6	0	33.75
Mongolian	Male	17	30	1	16	30.1583
Mongolian	Male	18	25	0	18	25.0375
Mongolian	Female	19	35	2	23	35.2979
Mongolian	Female	20	31	0	43	31.0896
					MEAN:	38.4117
Race	Sex	Number	oz.	dr.	gr.	Weight
American	Male	1	59	0	0	59
American	Male	2	48	4	0	48.5
American	Male	3	45	6	0	45.75
American	Male	4	45	5	35	45.6979
American	Male	5	42	3	35	42.4479
American	Male	6	41	3	47	41.4729
American	Male	7	41	3	42	41.4625
American	Male	8	40	7	30	40.9375
American	Male	9	40	5	22	40.6708
American	Male	10	40	2	57	40.3687
American	Male	11	40	2	10	40.2708
American	Male	12	39	4	30	39.5625
American	Male	13	38	2	32	38.3167
American	Male	14	37	6	45	37.8438
American	Male	15	37	2	0	37.25
American	Male	16	37	1	38	37.2042
American	Male	17	36	7	39	36.9562
American	Male	18	36	7	10	36.8958
American	Male	19	35	3	57	35.4937
American	Male	20	35	1	47	35.2229
American	Male	21	34	3	0	34.375
American	Male	22	32	4	55	32.6146
American	Male	23	31	0	44	31.0917
American	Male	24	26	1	44	26.2167
American	Female	25	40	5	22	40.6708
American	Female	26	38	7	41	38.9604
American	Female	27	31	6	41	31.8354
					MEAN:	39.1515
Race	Sex	Number	oz.	dr.	gr.	Weight
Malay	Male	1	49	1	45	49.2188
Malay	Male	2	48	5	42	48.7125
Malay	Male	3	47	0	41	47.0854
Malay	Male	4	46	3	0	46.375
Malay	Male	5	45	7	46	45.9708
Malay	Male	6	44	7	0	44.875
Malay	Male	7	43	6	39	43.8312
Malay	Male	8	43	6	29	43.8104
Malay	Male	9	43	4	31	43.5646
Malay	Male	10	43	2	0	43.25
Malay	Male	11	42	4	50	42.6042
Malay	Male	12	41	7	31	41.9396
Malay	Male	13	41	4	56	41.6167
Malay	Male	14	41	2	53	41.3604
Malay	Male	15	41	2	0	41.25
Malay	Male	16	41	0	40	41.0833
Malay	Male	17	40	4	46	40.5958
Malay	Male	18	40	1	0	40.125
Malay	Male	19	39	7	16	39.9083
Malay	Male	20	38	7	29	38.9354
Malay	Male	21	38	6	58	38.8708
Malay	Male	22	38	4	26	38.5542
Malay	Male	23	38	3	0	38.375
Malay	Male	24	38	0	0	38
Malay	Male	25	37	4	23	37.5479
Malay	Male	26	36	6	52	36.8583
Malay	Male	27	36	6	40	36.8333
Malay	Male	28	36	4	40	36.5833
Malay	Male	29	36	3	0	36.375
Malay	Male	30	36	2	0	36.25
Malay	Male	31	36	1	40	36.2083
Malay	Male	32	35	1	21	35.1688
Malay	Male	33	35	0	30	35.0625
Malay	Male	34	34	4	43	34.5896
Malay	Male	35	34	3	32	34.4417
Malay	Male	36	33	6	28	33.8083
Malay	Male	37	31	4	52	31.6083
Malay	Male	38	30	5	0	30.625
Malay	Female	39	37	5	0	37.625
Malay	Female	40	34	0	2	34.0042
Malay	Female	41	32	4	31	32.5646
Malay	Female	42	22	5	0	22.625
Malay	Female	43	19	2	49	19.3521
					MEAN:	38.5592
Key
Race = Race group as given by Tiedeman (1836). Note that Tiedemann separately listed Caucasians from Europe,
Asia, and Africa, but considered all as members of the same "race." Tiedemann's "Aethiopian" is comparable to Morton's (1839) "Ethiopian."
Sex = Sex as given by Tiedemann (1836).
Number = Number as reported by Tiedemann (1836). Other identifying information about each skull (ie. details about population affiliation
and collection) is omitted here, but the numbers provided correspond to that information in Tiedemann's publication.
oz. = ounce, in apothecary weight, according to Tiedemann (1836: 500)
dr. = drachm, 8 of which constitute an ounce
gr. = grain, 60 of which constitute a drachm
Weight = summation of three preceding columns, expressed in ounces with a decimal
Reference
Morton SG (1839) Crania Americana; or, A Comparative View of the Skulls of Various Aboriginal Nations of North and South America: to Which is Prefixed an Essay on the Varieties of the Human Species. Philadelphia: J. Dobson.
Tiedemann F (1836) On the Brain of the Negro, compared with that of the European and the Orang-Outang. Philosophical Transactions of the Royal Society of London 126: 497–527.

## Sheet: 5. Tiedemann 1837
Tiedemann's 1837 Cranial Data
From Tiedemann (1837): 22-42. See Table 3 in the text. Key given below the data table here.
Race	Sex	Number	oz.	dr.	gr.	Weight
Aethiopian	Male	1	54	2	33	54.3188
Aethiopian	Male	2	46	6	0	46.75
Aethiopian	Male	3	42	6	30	42.8125
Aethiopian	Male	4	42	2	37	42.3271
Aethiopian	Male	5	42	0	23	42.0479
Aethiopian	Male	6	41	4	0	41.5
Aethiopian	Male	7	40	7	8	40.8917
Aethiopian	Male	8	40	6	45	40.8438
Aethiopian	Male	9	40	5	45	40.7188
Aethiopian	Male	10	40	5	36	40.7
Aethiopian	Male	11	40	5	6	40.6375
Aethiopian	Male	12	40	0	20	40.0417
Aethiopian	Male	13	40	0	0	40
Aethiopian	Male	14	39	6	33	39.8188
Aethiopian	Male	15	39	6	20	39.7917
Aethiopian	Male	16	39	2	0	39.25
Aethiopian	Male	17	39	0	0	39
Aethiopian	Male	18	38	6	15	38.7812
Aethiopian	Male	19	38	4	0	38.5
Aethiopian	Male	20	38	2	45	38.3438
Aethiopian	Male	21	38	0	0	38
Aethiopian	Male	22	38	0	0	38
Aethiopian	Male	23	37	5	0	37.625
Aethiopian	Male	24	37	4	37	37.5771
Aethiopian	Male	25	37	3	35	37.4479
Aethiopian	Male	26	37	2	30	37.3125
Aethiopian	Male	27	37	2	24	37.3
Aethiopian	Male	28	37	2	11	37.2729
Aethiopian	Male	29	37	1	22	37.1708
Aethiopian	Male	30	37	0	1	37.0021
Aethiopian	Male	31	37	0	0	37
Aethiopian	Male	32	37	0	0	37
Aethiopian	Male	33	36	5	32	36.6917
Aethiopian	Male	34	36	4	20	36.5417
Aethiopian	Male	35	36	4	0	36.5
Aethiopian	Male	36	36	1	32	36.1917
Aethiopian	Male	37	36	0	0	36
Aethiopian	Male	38	35	7	0	35.875
Aethiopian	Male	39	35	6	40	35.8333
Aethiopian	Male	40	35	4	0	35.5
Aethiopian	Male	41	35	3	0	35.375
Aethiopian	Male	42	35	3	0	35.375
Aethiopian	Male	43	35	0	0	35
Aethiopian	Male	44	35	0	0	35
Aethiopian	Male	45	34	6	0	34.75
Aethiopian	Male	46	34	4	0	34.5
Aethiopian	Male	47	34	4	0	34.5
Aethiopian	Male	48	34	2	8	34.2667
Aethiopian	Male	49	33	6	40	33.8333
Aethiopian	Male	50	33	3	0	33.375
Aethiopian	Male	51	33	0	0	33
Aethiopian	Male	52	32	0	0	32
Aethiopian	Male	53	32	0	0	32
Aethiopian	Male	54	31	5	16	31.6583
Aethiopian	Male	55	43	7	0	43.875
Aethiopian	Male	56	42	6	0	42.75
Aethiopian	Male	57	37	5	59	37.7479
Aethiopian	Male	58	37	1	12	37.15
Aethiopian	Male	59	42	0	45	42.0938
Aethiopian	Male	60	40	0	0	40
Aethiopian	Male	61	39	6	21	39.7938
Aethiopian	Male	62	38	7	56	38.9917
Aethiopian	Male	63	38	0	12	38.025
Aethiopian	Male	64	36	3	56	36.4917
Aethiopian	Male	65	32	6	48	32.85
Aethiopian	Male	66	48	0	0	48
Aethiopian	Male	67	44	6	15	44.7812
Aethiopian	Male	68	40	0	45	40.0938
Aethiopian	Male	69	38	4	0	38.5
Aethiopian	Male	70	34	5	45	34.7188
Aethiopian	Female	71	38	6	30	38.8125
Aethiopian	Female	72	38	4	0	38.5
Aethiopian	Female	73	37	5	56	37.7417
Aethiopian	Female	74	37	0	37	37.0771
Aethiopian	Female	75	36	6	30	36.8125
Aethiopian	Female	76	36	0	0	36
Aethiopian	Female	77	35	7	56	35.9917
Aethiopian	Female	78	35	0	30	35.0625
Aethiopian	Female	79	34	7	36	34.95
Aethiopian	Female	80	34	0	0	34
Aethiopian	Female	81	31	4	0	31.5
Aethiopian	Female	82	24	7	39	24.9563
Aethiopian	Female	83	39	1	0	39.125
Aethiopian	Female	84	35	7	50	35.9792
Aethiopian	Female	85	35	2	41	35.3354
Aethiopian	Female	86	35	0	0	35
Aethiopian	Female	87	31	0	0	31
Aethiopian	Female	88	34	6	16	34.7833
					MEAN:	37.5914
Race	Sex	Number	oz.	dr.	gr.	Weight
Caucasian - Europe	Male	1	57	3	56	57.4917
Caucasian - Europe	Male	2	49	2	4	49.2583
Caucasian - Europe	Male	3	49	0	0	49
Caucasian - Europe	Male	4	48	7	52	48.9833
Caucasian - Europe	Male	5	47	7	52	47.9833
Caucasian - Europe	Male	6	47	0	0	47
Caucasian - Europe	Male	7	46	7	45	46.9688
Caucasian - Europe	Male	8	46	0	0	46
Caucasian - Europe	Male	9	46	0	0	46
Caucasian - Europe	Male	10	45	6	45	45.8438
Caucasian - Europe	Male	11	45	5	11	45.6479
Caucasian - Europe	Male	12	45	0	0	45
Caucasian - Europe	Male	13	45	0	0	45
Caucasian - Europe	Male	14	45	0	0	45
Caucasian - Europe	Male	15	45	0	0	45
Caucasian - Europe	Male	16	45	0	0	45
Caucasian - Europe	Male	17	44	7	34	44.9458
Caucasian - Europe	Male	18	44	5	0	44.625
Caucasian - Europe	Male	19	44	4	15	44.5312
Caucasian - Europe	Male	20	44	2	42	44.3375
Caucasian - Europe	Male	21	44	0	33	44.0688
Caucasian - Europe	Male	22	44	0	4	44.0083
Caucasian - Europe	Male	23	44	0	0	44
Caucasian - Europe	Male	24	44	0	0	44
Caucasian - Europe	Male	25	43	7	0	43.875
Caucasian - Europe	Male	26	43	6	58	43.8708
Caucasian - Europe	Male	27	43	4	36	43.575
Caucasian - Europe	Male	28	43	3	11	43.3979
Caucasian - Europe	Male	29	43	2	0	43.25
Caucasian - Europe	Male	30	43	1	16	43.1583
Caucasian - Europe	Male	31	43	0	0	43
Caucasian - Europe	Male	32	43	0	0	43
Caucasian - Europe	Male	33	43	0	0	43
Caucasian - Europe	Male	34	43	0	0	43
Caucasian - Europe	Male	35	43	0	0	43
Caucasian - Europe	Male	36	42	7	4	42.8833
Caucasian - Europe	Male	37	42	6	45	42.8438
Caucasian - Europe	Male	38	42	6	0	42.75
Caucasian - Europe	Male	39	42	5	36	42.7
Caucasian - Europe	Male	40	42	5	0	42.625
Caucasian - Europe	Male	41	42	5	0	42.625
Caucasian - Europe	Male	42	42	3	40	42.4583
Caucasian - Europe	Male	43	42	1	15	42.1562
Caucasian - Europe	Male	44	42	0	0	42
Caucasian - Europe	Male	45	42	0	0	42
Caucasian - Europe	Male	46	42	0	0	42
Caucasian - Europe	Male	47	42	0	0	42
Caucasian - Europe	Male	48	41	7	8	41.8917
Caucasian - Europe	Male	49	41	7	0	41.875
Caucasian - Europe	Male	50	41	7	0	41.875
Caucasian - Europe	Male	51	41	6	0	41.75
Caucasian - Europe	Male	52	41	5	48	41.725
Caucasian - Europe	Male	53	41	4	0	41.5
Caucasian - Europe	Male	54	41	3	52	41.4833
Caucasian - Europe	Male	55	41	2	8	41.2667
Caucasian - Europe	Male	56	41	2	4	41.2583
Caucasian - Europe	Male	57	41	1	40	41.2083
Caucasian - Europe	Male	58	41	1	20	41.1667
Caucasian - Europe	Male	59	41	0	8	41.0167
Caucasian - Europe	Male	60	41	0	0	41
Caucasian - Europe	Male	61	41	0	0	41
Caucasian - Europe	Male	62	41	0	0	41
Caucasian - Europe	Male	63	41	0	0	41
Caucasian - Europe	Male	64	41	0	0	41
Caucasian - Europe	Male	65	40	7	0	40.875
Caucasian - Europe	Male	66	40	7	0	40.875
Caucasian - Europe	Male	67	40	6	0	40.75
Caucasian - Europe	Male	68	40	5	0	40.625
Caucasian - Europe	Male	69	40	4	8	40.5167
Caucasian - Europe	Male	69a*	40	4	0	40.5
Caucasian - Europe	Male	70	40	4	0	40.5
Caucasian - Europe	Male	71	40	4	0	40.5
Caucasian - Europe	Male	72	40	4	0	40.5
Caucasian - Europe	Male	73	40	3	40	40.4583
Caucasian - Europe	Male	74	40	3	20	40.4167
Caucasian - Europe	Male	75	40	1	40	40.2083
Caucasian - Europe	Male	76	40	1	31	40.1896
Caucasian - Europe	Male	77	40	0	36	40.075
Caucasian - Europe	Male	78	40	0	0	40
Caucasian - Europe	Male	79	40	0	0	40
Caucasian - Europe	Male	80	40	0	0	40
Caucasian - Europe	Male	81	39	7	0	39.875
Caucasian - Europe	Male	82*	-	-	-	-
Caucasian - Europe	Male	83	39	6		39.75
Caucasian - Europe	Male	84	39	5	51	39.7313
Caucasian - Europe	Male	85	39	4	0	39.5
Caucasian - Europe	Male	86	39	3	33	39.4438
Caucasian - Europe	Male	87	39	2	0	39.25
Caucasian - Europe	Male	88	39	1	55	39.2396
Caucasian - Europe	Male	89	39	1	0	39.125
Caucasian - Europe	Male	90	39	0	50	39.1042
Caucasian - Europe	Male	91	39	0	0	39
Caucasian - Europe	Male	92	39	0	0	39
Caucasian - Europe	Male	93	39	0	0	39
Caucasian - Europe	Male	94	39	0	0	39
Caucasian - Europe	Male	95	39	0	0	39
Caucasian - Europe	Male	96	39	0	0	39
Caucasian - Europe	Male	97	39	0	0	39
Caucasian - Europe	Male	98	39	0	0	39
Caucasian - Europe	Male	99	39	0	0	39
Caucasian - Europe	Male	100	39	0	0	39
Caucasian - Europe	Male	101	39	0	0	39
Caucasian - Europe	Male	102	38	6	32	38.8167
Caucasian - Europe	Male	103	38	6	0	38.75
Caucasian - Europe	Male	104	38	6	0	38.75
Caucasian - Europe	Male	105	38	6	0	38.75
Caucasian - Europe	Male	106	38	5	12	38.65
Caucasian - Europe	Male	107	38	5	3	38.6313
Caucasian - Europe	Male	108	38	4	12	38.525
Caucasian - Europe	Male	109	38	4	0	38.5
Caucasian - Europe	Male	110	38	4	0	38.5
Caucasian - Europe	Male	111	38	4	0	38.5
Caucasian - Europe	Male	112	38	3	0	38.375
Caucasian - Europe	Male	113	38	0	0	38
Caucasian - Europe	Male	114	38	0	0	38
Caucasian - Europe	Male	115	38	0	0	38
Caucasian - Europe	Male	116	38	0	0	38
Caucasian - Europe	Male	117	37	7	12	37.9
Caucasian - Europe	Male	118	37	6	12	37.775
Caucasian - Europe	Male	119	37	6	12	37.775
Caucasian - Europe	Male	120	37	3	0	37.375
Caucasian - Europe	Male	121	37	2	2	37.2542
Caucasian - Europe	Male	122	37	0	0	37
Caucasian - Europe	Male	123	36	7	50	36.9792
Caucasian - Europe	Male	124	36	6	0	36.75
Caucasian - Europe	Male	125	36	2	28	36.3083
Caucasian - Europe	Male	126	36	0	0	36
Caucasian - Europe	Male	127	36	0	0	36
Caucasian - Europe	Male	128	36	0	0	36
Caucasian - Europe	Male	129	36	0	0	36
Caucasian - Europe	Male	130	36	0	0	36
Caucasian - Europe	Male	131	35	3	36	35.45
Caucasian - Europe	Male	132	35	2	0	35.25
Caucasian - Europe	Male	133	35	0	0	35
Caucasian - Europe	Male	134	34	7	16	34.9083
Caucasian - Europe	Male	135	34	6	0	34.75
Caucasian - Europe	Male	136	34	2	0	34.25
Caucasian - Europe	Male	137	34	0	0	34
Caucasian - Europe	Male	138	33	0	0	33
Caucasian - Europe	Male	139	32	6	28	32.8083
Caucasian - Europe	Male	140	32	6	0	32.75
Caucasian - Europe	Male	141	32	6	0	32.75
Caucasian - Asia	Male	142	52	0	0	52
Caucasian - Asia	Male	143	49	0	0	49
Caucasian - Asia	Male	144	47	0	0	47
Caucasian - Asia	Male	145	43	1	46	43.2208
Caucasian - Asia	Male	146	43	0	0	43
Caucasian - Asia	Male	147	41	5	36	41.7
Caucasian - Asia	Male	148	40	5	8	40.6417
Caucasian - Asia	Male	149	40	3	11	40.3979
Caucasian - Asia	Male	150	40	2	0	40.25
Caucasian - Asia	Male	151	39	3	5	39.3854
Caucasian - Asia	Male	152	39	2	0	39.25
Caucasian - Asia	Male	153	38	7	2	38.8792
Caucasian - Asia	Male	154	38	6	0	38.75
Caucasian - Asia	Male	155	38	5	54	38.7375
Caucasian - Asia	Male	156	38	3	0	38.375
Caucasian - Asia	Male	157	38	0	0	38
Caucasian - Asia	Male	158	37	2	30	37.3125
Caucasian - Asia	Male	159	37	0	24	37.05
Caucasian - Asia	Male	160	37	0	0	37
Caucasian - Asia	Male	161	37	0	0	37
Caucasian - Asia	Male	162	37	0	0	37
Caucasian - Asia	Male	163	36	7	30	36.9375
Caucasian - Asia	Male	164	36	7	4	36.8833
Caucasian - Asia	Male	165	36	3	0	36.375
Caucasian - Asia	Male	166	36	2	32	36.3167
Caucasian - Asia	Male	167	36	0	0	36
Caucasian - Asia	Male	168	35	0	0	35
Caucasian - Asia	Male	169	34	6	0	34.75
Caucasian - Asia	Male	170	34	2	16	34.2833
Caucasian - Asia	Male	171	33	7	24	33.925
Caucasian - Asia	Male	172	33	2	48	33.35
Caucasian - Asia	Male	173	33	1	49	33.2271
Caucasian - Asia	Male	174	33	0	0	33
Caucasian - Asia	Male	175	33	0	0	33
Caucasian - Asia	Male	176	32	6	0	32.75
Caucasian - Asia	Male	177	32	1	4	32.1333
Caucasian - Asia	Male	178	32	1	0	32.125
Caucasian - Asia	Male	179	27	6	30	27.8125
Caucasian - Africa	Male	180	44	6	11	44.7729
Caucasian - Africa	Male	181	44	5	38	44.7042
Caucasian - Africa	Male	182	39	1	0	39.125
Caucasian - Africa	Male	183	38	0	0	38
Caucasian - Africa	Male	184	37	2	58	37.3708
Caucasian - Africa	Male	185	36	4	0	36.5
Caucasian - Africa	Male	186	35	5	0	35.625
Caucasian - Europe	Female	187	40	6	20	40.7917
Caucasian - Europe	Female	188	39	5	30	39.6875
Caucasian - Europe	Female	189	38	6	12	38.775
Caucasian - Europe	Female	190	38	3	12	38.4
Caucasian - Europe	Female	191	38	0	0	38
Caucasian - Europe	Female	192	37	7	35	37.9479
Caucasian - Europe	Female	193	37	3	30	37.4375
Caucasian - Europe	Female	194	36	6	24	36.8
Caucasian - Europe	Female	195	35	0	0	35
Caucasian - Europe	Female	196	35	0	0	35
Caucasian - Europe	Female	197	34	7	36	34.95
Caucasian - Europe	Female	198	34	0	0	34
Caucasian - Europe	Female	199	33	4	30	33.5625
Caucasian - Europe	Female	200	33	4	11	33.5229
Caucasian - Europe	Female	201	33	3	28	33.4333
Caucasian - Europe	Female	202	33	1	21	33.1688
Caucasian - Europe	Female	203	33	0	0	33
Caucasian - Europe	Female	204	31	4	0	31.5
Caucasian - Europe	Female	205	30	6	12	30.775
Caucasian - Europe	Female	206	30	4	0	30.5
Caucasian - Asia	Female	207	33	0	56	33.1167
Caucasian - Asia	Female	208	28	4	24	28.55
					MEAN:	39.4784
Race	Sex	Number	oz.	dr.	gr.	Weight
Mongolian	Male	1	49	1	22	49.1708
Mongolian	Male	2	48	2	25	48.3021
Mongolian	Male	3	47	0	30	47.0625
Mongolian	Male	4	45	4	0	45.5
Mongolian	Male	5	45	3	30	45.4375
Mongolian	Male	6	45	0	45	45.0938
Mongolian	Male	7	44	6	0	44.75
Mongolian	Male	8	44	4	0	44.5
Mongolian	Male	9	43	0	30	43.0625
Mongolian	Male	10	43	0	0	43
Mongolian	Male	11	42	6	30	42.8125
Mongolian	Male	12	42	2	40	42.3333
Mongolian	Male	13	42	0	56	42.1167
Mongolian	Male	14	42	0	48	42.1
Mongolian	Male	15	42	0	0	42
Mongolian	Male	16	42	0	0	42
Mongolian	Male	17	41	4	30	41.5625
Mongolian	Male	18	41	2	44	41.3417
Mongolian	Male	19	40	7	0	40.875
Mongolian	Male	20	40	6	45	40.8438
Mongolian	Male	21	40	4	45	40.5938
Mongolian	Male	22	40	2	2	40.2542
Mongolian	Male	23	40	0	0	40
Mongolian	Male	24	39	6	40	39.8333
Mongolian	Male	25	39	4	0	39.5
Mongolian	Male	26	39	2	40	39.3333
Mongolian	Male	27	39	1	52	39.2333
Mongolian	Male	28	39	0	0	39
Mongolian	Male	29	38	7	30	38.9375
Mongolian	Male	30	38	3	3	38.3813
Mongolian	Male	31	38	0	0	38
Mongolian	Male	32	37	6	0	37.75
Mongolian	Male	33	37	1	57	37.2437
Mongolian	Male	34	37	0	0	37
Mongolian	Male	35	35	7	16	35.9083
Mongolian	Male	36	35	7	16	35.9083
Mongolian	Male	37	33	6	43	33.8396
Mongolian	Male	38	33	6	0	33.75
Mongolian	Male	39	33	1	48	33.225
Mongolian	Male	40	30	1	16	30.1583
Mongolian	Male	41	29	1	40	29.2083
Mongolian	Male	42	25	6	20	25.7917
Mongolian	Male	43	25	2	0	25.25
Mongolian	Male	44	25	0	18	25.0375
Mongolian	Male	45	24	4	20	24.5417
Mongolian	Male	46	13	5	24	13.675
Mongolian	Female	47	36	0	0	36
Mongolian	Female	48	35	2	23	35.2979
Mongolian	Female	49	31	0	43	31.0896
					MEAN:	38.1144
Race	Sex	Number	oz.	dr.	gr.	Weight
American	Male	1	59	0	0	59
American	Male	2	48	4	0	48.5
American	Male	3	45	6	0	45.75
American	Male	4	45	5	34	45.6958
American	Male	5	44	2	0	44.25
American	Male	6	43	6	45	43.8438
American	Male	7	43	3	47	43.4729
American	Male	8	42	3	0	42.375
American	Male	9	41	3	47	41.4729
American	Male	10	41	3	42	41.4625
American	Male	11	40	7	30	40.9375
American	Male	12	40	7	0	40.875
American	Male	13	40	5	22	40.6708
American	Male	14	40	2	57	40.3687
American	Male	15	40	2	10	40.2708
American	Male	16	39	4	30	39.5625
American	Male	17	39	2	0	39.25
American	Male	18	38	2	32	38.3167
American	Male	19	37	6	45	37.8438
American	Male	20	37	2	0	37.25
American	Male	21	37	1	38	37.2042
American	Male	22	36	7	39	36.9562
American	Male	23	36	7	10	36.8958
American	Male	24	35	3	57	35.4937
American	Male	25	35	1	47	35.2229
American	Male	26	35	0	0	35
American	Male	27	34	3	0	34.375
American	Male	28	32	4	55	32.6146
American	Male	29	31	0	44	31.0917
American	Male	30	28	4	0	28.5
American	Male	31	26	1	44	26.2167
American	Female	32	40	5	22	40.6708
American	Female	33	38	7	41	38.9604
American	Female	34	34	2	0	34.25
American	Female	35	31	0	43	31.0896
					MEAN:	39.0203
Race	Sex	Number	oz.	dr.	gr.	Weight
Malay	Male	1	49	1	45	49.2188
Malay	Male	2	48	5	42	48.7125
Malay	Male	3	47	7	46	47.9708
Malay	Male	4	47	4	30	47.5625
Malay	Male	5	47	0	41	47.0854
Malay	Male	6	46	7	32	46.9417
Malay	Male	7	46	3	32	46.4417
Malay	Male	8	46	3	0	46.375
Malay	Male	9	45	0	0	45
Malay	Male	10	45	0	0	45
Malay	Male	11	44	7	45	44.9688
Malay	Male	12	44	7	0	44.875
Malay	Male	13	44	6	52	44.8583
Malay	Male	14	43	6	39	43.8312
Malay	Male	15	43	6	29	43.8104
Malay	Male	16	43	6	0	43.75
Malay	Male	17	43	5	44	43.7167
Malay	Male	18	43	4	31	43.5646
Malay	Male	19	43	4	0	43.5
Malay	Male	20	43	2	0	43.25
Malay	Male	21	43	0	0	43
Malay	Male	22	42	4	50	42.6042
Malay	Male	23	42	2	36	42.325
Malay	Male	24	42	0	0	42
Malay	Male	25	42	0	0	42
Malay	Male	26	41	7	31	41.9396
Malay	Male	27	41	4	56	41.6167
Malay	Male	28	41	3	28	41.4333
Malay	Male	29	41	2	0	41.25
Malay	Male	30	41	0	40	41.0833
Malay	Male	31	40	4	46	40.5958
Malay	Male	32	40	4	20	40.5417
Malay	Male	33	40	3	28	40.4333
Malay	Male	34	40	1	0	40.125
Malay	Male	35	40	0	0	40
Malay	Male	36	40	0	0	40
Malay	Male	37	40	0	0	40
Malay	Male	38	39	7	40	39.9583
Malay	Male	39	39	7	16	39.9083
Malay	Male	40	39	4	0	39.5
Malay	Male	41	39	0	0	39
Malay	Male	42	39	0	0	39
Malay	Male	43	39	0	0	39
Malay	Male	44	39	0	0	39
Malay	Male	45	38	7	29	38.9354
Malay	Male	46	38	7	20	38.9167
Malay	Male	47	38	6	58	38.8708
Malay	Male	48	38	6	0	38.75
Malay	Male	49	38	3	12	38.4
Malay	Male	50	38	3	0	38.375
Malay	Male	51	38	3	0	38.375
Malay	Male	52	38	2	0	38.25
Malay	Male	53	38	0	0	38
Malay	Male	54	37	7	4	37.8833
Malay	Male	55	37	5	24	37.675
Malay	Male	56	37	4	23	37.5479
Malay	Male	57	37	4	0	37.5
Malay	Male	58	37	3	4	37.3833
Malay	Male	59	36	6	52	36.8583
Malay	Male	60	36	6	40	36.8333
Malay	Male	61	36	4	4	36.5083
Malay	Male	62	36	4	4	36.5083
Malay	Male	63	36	3	4	36.3833
Malay	Male	64	36	3	0	36.375
Malay	Male	65	36	2	0	36.25
Malay	Male	66	36	1	40	36.2083
Malay	Male	67	36	1	16	36.1583
Malay	Male	68	36	0	54	36.1125
Malay	Male	69	36	0	24	36.05
Malay	Male	70	36	0	0	36
Malay	Male	71	35	6	36	35.825
Malay	Male	72	35	5	56	35.7417
Malay	Male	73	35	4	36	35.575
Malay	Male	74	35	2	24	35.3
Malay	Male	75	35	1	21	35.1688
Malay	Male	76	35	0	30	35.0625
Malay	Male	77	35	0	16	35.0333
Malay	Male	78	34	5	56	34.7417
Malay	Male	79	34	5	16	34.6583
Malay	Male	80	34	4	43	34.5896
Malay	Male	81	34	3	32	34.4417
Malay	Male	82	34	6	52	34.8583
Malay	Male	83	32	5	45	32.7188
Malay	Male	84	32	0	0	32
Malay	Male	85	31	4	52	31.6083
Malay	Male	86	31	4	0	31.5
Malay	Male	87	31	0	0	31
Malay	Male	88	30	5	0	30.625
Malay	Male	89	28	6	10	28.7708
Malay	Male	90	28	6	0	28.75
Malay	Male	91	28	4	2	28.5042
Malay	Male	92	27	1	27	27.1812
Malay	Male	93	26	1	55	26.2396
Malay	Male	94	26	4	12	26.525
Malay	Male	95	25	4	40	25.5833
Malay	Male	96	24	1	30	24.1875
Malay	Male	97	24	0	30	24.0625
Malay	Male	98	22	2	0	22.25
Malay	Female	99	41	0	0	41
Malay	Female	100	38	0	0	38
Malay	Female	101	37	5	0	37.625
Malay	Female	102	35	6	16	35.7833
Malay	Female	103	34	7	36	34.95
Malay	Female	104	34	6	56	34.8667
Malay	Female	105	34	2	0	34.25
Malay	Female	106	32	4	31	32.5646
Malay	Female	107	29	2	46	29.3458
Malay	Female	108	22	5	0	22.625
Malay	Female	109	19	2	29	19.3104
					MEAN:	37.5292
Key
Race = Race group as given by Tiedeman (1837), translated by author. Note that Tiedemann separately listed Caucasians from Europe,
Asia, and Africa, but considered all as members of the same "race." Tiedemann's "Aethiopian" is comparable to Morton's (1839) "Ethiopian."
Sex = Sex as given by Tiedemann (1837).
Number = Number as reported by Tiedemann (1837). Other identifying information about each skull (ie. details about population affiliation
and collection) is omitted here, but the numbers provided correspond to that information in Tiedemann's publication.
oz. = ounce, in apothecary weight, according to Tiedemann (1836: 500; 1837: 5)
dr. = drachm, 8 of which constitute an ounce
gr. = grain, 60 of which constitute a drachm
Weight = summation of three preceding columns, expressed in ounces with a decimal
* = Tiedemann prints entries for both #69 (Dane from Copenhagen) and #69a (Saxon from Leipzig), but omits data for #82 (Finn)
Reference
Tiedemann F (1836) On the Brain of the Negro, compared with that of the European and the Orang-Outang. Philosophical Transactions of the Royal Society of London 126: 497–527.
Tiedemann F (1837) Das Hirn des Negers mit dem des Europäers und Orang-Outangs verglichen. Heidelberg: Winter Verlag.
Morton SG (1839) Crania Americana; or, A Comparative View of the Skulls of Various Aboriginal Nations of North and South America: to Which is Prefixed an Essay on the Varieties of the Human Species. Philadelphia: J. Dobson.
